# Supplementary material for: Analysis of the Complete Mitochondrial Genome of Pteronura brasiliensis and Lontra canadensis
Source: Animals (Basel). 2023 Oct 10;13(20):3165. doi: 10.3390/ani13203165 (PMC10603698; doi:10.3390/ani13203165)
Supplement: Supplementary file 1 [file animals-13-03165-s001.zip]

Archive with 1 entries (1 files):
- animals-2543610-supplementary.pdf
